# Supplementary material for: High Mobility Group A1 Regulates Transcription Levels of Oligodendrocyte Marker Genes in Cultured Oligodendrocyte Precursor Cells
Source: Int J Mol Sci. 2022 Feb 17;23(4):2236. doi: 10.3390/ijms23042236 (PMC8878090; doi:10.3390/ijms23042236)
Supplement: Supplementary file 1 [file ijms-23-02236-s001.zip]

Archive with 1 entries (1 files):
- ijms-1553161-supplementary.pdf
